# Supplementary material for: Effect of Different Seasons and Development Stages on the Chemical Composition and Bioactive Potential of Cardoon
Source: Foods. 2024 Aug 14;13(16):2536. doi: 10.3390/foods13162536 (PMC11354160; doi:10.3390/foods13162536)
Supplement: Supplementary file 1 [file foods-13-02536-s001.zip]

Archive with 1 entries (1 files):
- foods-3089809-supplementary.pdf
